# Supplementary material for: Research on the relationship between college students' employability and IT skills training based on mixed research methods
Source: Front Psychol. 2022 Dec 6;13:1054134. doi: 10.3389/fpsyg.2022.1054134 (PMC9763573; doi:10.3389/fpsyg.2022.1054134)
Supplement: Supplementary file 1 [file Table_1.XLSX]

## Sheet: Student-Profile
Reapondents	Sex						Legend	Legend
1	2							Sex
2	1						1	Male
3	2						2	Female
4	1
5	1
6	2
7	2
8	1
9	2
10	1
11	2
12	1
13	1
14	1
15	1
16	1
17	1
18	1
19	2
20	2
21	2
22	1
23	1
24	1
25	1
26	1
27	2
28	1
29	1
30	1
31	1
32	1
33	1
34	2
35	1
36	2
37	1
38	1
39	1
40	1
41	1
42	1
43	1
44	1
45	1
46	1
47	1
48	1
49	1
50	1
51	1
52	1
53	1
54	2
55	1
56	1
57	1
58	1
59	1
60	1
61	1
62	1
63	1
64	1
65	1
66	1
67	2
68	1
69	1
70	1
71	2
72	1
73	1
74	1
75	1
76	1
77	2
78	2
79	1
80	2
81	2
82	1
83	1
84	1
85	1
86	2
87	1
88	1
89	1
90	1
91	1
92	1
93	1
94	1
95	1
96	2
97	1
98	1
99	1
100	1
101	1
102	2
103	2
104	1
105	1
106	1
107	1
108	1
109	1
110	2
111	1
112	1
113	2
114	1
115	2
116	1
117	1
118	1
119	1
120	1
121	1
122	1
123	1
124	1
125	1
126	1
127	1
128	1
129	1
130	1
131	1
132	2
133	1
134	1
135	1
136	2
137	1
138	1
139	1
140	1
141	1
142	1
143	1
144	1
145	2
146	1
147	1
148	1
149	1
150	2
151	1
152	1
153	1
154	1
155	2
156	1
157	1
158	1
159	1
160	1
161	2
162	1
163	1
164	1
165	1
166	1
167	1
168	1
169	1
170	1
171	1
172	1
173	1
174	1
175	2
176	1
177	1
178	1
179	1
180	1
181	1
182	1
183	2
184	2
185	2
186	1
187	2
188	1
189	1
190	1
191	1
192	1
193	1
194	1
195	2
196	1
197	1
198	1
199	1
200	1
201	2
202	1
203	1
204	1
205	1
206	1
207	1
208	1
209	1
210	1
211	1
212	1
213	1
214	1
215	1
216	2
217	1
218	2
219	2
220	1
221	2
222	2
223	2
224	2
225	2
226	1
227	2
228	1
229	2
230	2
231	2
232	2
233	1
234	1
235	2
236	2
237	2
238	1
239	1
240	1
241	1
242	2
243	1
244	2
245	1
246	2
247	1
248	1
249	2
250	1
251	1
252	2
253	1
254	1
255	1
256	1
257	2
258	2
259	1
260	2
261	2
262	1
263	2
264	1
265	1
266	1
267	1
268	2
269	2
270	1
271	1
272	1
273	2
274	1
275	2
276	1
277	1
278	2
279	2
280	2
281	1
282	2
283	1
284	2
285	2
286	1
287	2
288	2
289	2
290	1
291	2
292	1
293	2
294	2
295	2
296	2
297	1
298	2
299	2
300	1
301	2
302	1
303	1
304	2
305	1
306	2
307	2
308	1
309	2
310	1
311	1
312	1
313	1
314	2
315	2
316	1
317	1
318	2
319	1
320	2
321	2
322	2
323	2

## Sheet: Professional Literacy
	Professional Ethics					Scientific Spirit					Humanistic Quality
Reapondents	A1	A2	A3	A4	A5	B1	B2	B3	B4	B5	C1	C2	C3	C4	C5			LEGEND
1	4	5	5	4	5	4	4	4	5	4	4	4	4	4	4			5 Strongly Agree
2	5	5	5	5	5	5	5	5	5	5	5	5	5	5	5			4 Agree
3	5	4	5	4	5	4	4	4	4	4	4	4	4	4	4			3 Neither agree or disagree
4	5	4	5	4	5	4	5	4	5	4	3	3	4	4	4			2 Disagree
5	3	3	1	3	1	1	1	1	1	1	3	3	1	1	3			1 Strongly Disagree
6	4	3	4	5	5	2	3	3	4	3	3	4	3	4	3
7	3	3	3	2	5	3	3	3	3	3	3	3	3	3	3
8	4	5	5	5	5	4	5	5	5	5	4	4	5	5	3
9	3	3	3	3	3	3	4	3	3	3	3	3	4	3	3
10	3	3	3	3	3	3	3	3	3	3	3	3	3	3	3
11	5	5	5	5	5	5	5	5	5	5	5	5	5	5	5
12	2	3	3	3	3	3	3	4	4	3	2	3	3	3	3
13	4	4	4	4	4	4	4	4	4	4	4	4	4	4	4
14	3	2	3	2	5	3	4	3	3	4	2	2	2	2	2
15	4	4	4	4	4	4	4	4	4	4	4	4	4	4	4
16	5	5	5	5	5	4	4	4	5	5	4	4	5	5	5
17	5	5	5	5	5	4	5	4	4	4	4	4	4	4	4
18	4	3	4	3	5	3	3	3	3	3	3	3	3	3	3
19	5	3	3	3	5	3	3	3	4	3	2	3	3	3	2
20	4	3	5	3	5	4	4	4	4	4	2	3	4	4	3
21	5	4	5	4	5	4	5	4	4	4	4	4	5	4	4
22	3	3	3	3	3	4	4	4	4	4	3	1	4	3	4
23	3	5	5	5	5	3	4	4	4	4	3	3	4	3	3
24	5	5	5	5	5	5	5	5	5	5	5	5	5	5	5
25	2	2	2	3	2	3	3	3	2	2	3	3	3	3	3
26	4	5	5	5	5	4	4	4	3	5	3	3	3	5	3
27	4	4	4	4	5	4	4	4	4	4	4	4	4	4	4
28	3	3	3	3	3	3	3	3	3	3	3	3	3	3	3
29	5	5	5	5	5	5	5	5	5	5	5	5	5	5	5
30	5	5	5	5	5	5	5	5	5	5	5	5	5	5	5
31	4	3	4	3	3	3	4	4	3	4	3	3	3	3	3
32	3	2	3	3	2	3	1	2	2	2	3	3	2	2	2
33	3	3	3	3	3	3	3	3	3	3	3	3	3	3	3
34	5	5	5	2	5	5	5	5	5	5	5	5	5	5	5
35	5	5	5	5	5	5	5	5	5	5	5	5	5	5	5
36	5	5	5	2	5	4	5	5	5	4	3	3	3	3	3
37	2	2	2	2	1	1	1	2	2	1	3	3	2	2	3
38	4	4	5	4	5	4	4	4	4	4	3	4	4	3	4
39	5	5	5	5	5	5	5	5	5	5	5	5	5	5	5
40	4	4	4	4	4	4	4	4	4	4	4	4	4	4	4
41	5	5	5	5	5	5	5	5	5	5	5	5	5	5	5
42	5	5	5	5	5	5	5	5	5	5	3	3	5	3	3
43	1	1	1	1	1	1	1	1	1	1	1	1	1	1	1
44	3	3	3	3	3	3	3	3	3	3	3	3	3	3	3
45	4	4	4	4	5	4	4	4	4	4	4	4	4	4	4
46	5	4	4	3	4	3	4	4	4	3	3	4	5	4	4
47	1	1	1	1	1	2	1	2	2	2	3	3	2	3	3
48	3	3	3	3	3	1	2	2	2	2	2	2	2	2	2
49	4	3	5	4	5	4	4	4	4	3	4	4	5	3	4
50	5	4	5	3	5	4	3	3	4	3	3	3	3	4	4
51	4	4	4	3	4	4	4	3	3	3	3	3	3	4	4
52	3	5	5	3	5	5	5	5	5	3	3	3	3	3	2
53	1	1	1	1	1	1	1	1	1	1	1	1	1	1	1
54	4	3	4	3	3	3	3	3	3	3	3	3	3	3	3
55	1	1	1	1	1	1	1	1	1	1	1	1	1	1	1
56	5	5	5	4	5	4	5	5	5	5	5	4	4	4	5
57	4	4	4	4	4	4	4	4	4	4	3	4	4	4	4
58	4	4	4	3	5	4	4	4	4	4	3	3	5	4	4
59	5	4	5	4	4	3	5	4	5	4	3	3	4	4	4
60	1	1	1	1	1	1	1	1	1	1	1	1	1	1	1
61	3	3	3	3	3	3	3	3	3	3	3	3	3	3	3
62	3	3	2	3	2	3	3	3	3	3	2	3	2	2	2
63	5	5	5	5	5	1	1	1	1	1	1	1	1	1	1
64	1	1	1	1	1	1	3	1	1	1	2	2	2	2	2
65	3	3	3	3	3	3	3	3	3	3	3	3	3	3	3
66	5	5	5	5	5	5	5	5	5	5	5	5	5	5	5
67	5	5	5	5	5	4	5	5	5	2	2	2	2	2	3
68	5	5	5	3	5	3	5	5	5	4	2	2	2	2	2
69	5	5	5	5	5	5	5	4	5	4	3	3	4	4	4
70	5	4	5	4	5	4	4	4	4	4	3	3	4	4	3
71	5	5	5	5	5	5	5	5	5	5	4	4	5	4	4
72	4	3	5	5	5	5	5	4	4	5	3	4	5	5	3
73	5	5	5	5	5	5	5	5	5	5	5	5	5	5	5
74	1	1	1	1	1	1	1	1	1	1	3	3	2	2	3
75	5	5	5	5	5	5	5	5	5	5	5	5	5	5	5
76	4	3	4	3	4	4	4	4	3	4	4	4	3	4	4
77	3	3	3	3	3	3	2	3	3	3	3	3	3	3	3
78	4	4	4	4	4	4	4	4	4	4	4	4	4	4	4
79	3	4	3	4	4	4	4	4	4	3	4	3	4	4	4
80	4	3	4	3	4	4	5	4	4	4	3	4	4	3	4
81	4	4	4	4	4	4	4	4	4	4	4	4	4	4	4
82	4	4	4	4	4	4	4	4	4	4	3	4	4	4	4
83	4	4	4	4	4	4	4	4	4	4	4	3	4	4	4
84	3	3	4	2	3	2	4	2	2	2	2	2	2	2	2
85	1	1	1	1	1	1	1	1	1	1	1	1	1	1	1
86	3	3	3	3	3	3	3	3	3	3	3	3	3	3	3
87	2	2	2	2	2	2	2	2	2	2	3	3	3	3	3
88	1	1	1	1	1	1	1	1	1	1	1	1	1	1	1
89	3	3	3	3	3	3	3	3	3	3	3	3	3	3	3
90	4	4	4	4	4	4	4	4	4	4	4	4	4	4	4
91	4	4	4	4	4	4	4	4	4	4	3	3	3	3	3
92	2	2	1	3	1	2	1	1	2	3	2	2	2	3	2
93	5	5	5	5	5	5	5	5	5	5	5	5	5	5	5
94	3	3	1	3	1	1	1	1	1	1	1	1	1	1	1
95	4	4	5	4	4	4	5	5	4	4	4	4	4	4	4
96	5	2	4	2	5	4	3	4	4	3	2	3	4	4	3
97	4	3	4	3	4	3	4	3	3	4	3	3	4	3	3
98	1	1	1	1	1	1	1	1	1	1	1	1	1	1	1
99	4	4	4	4	4	1	3	4	4	4	3	4	3	4	3
100	4	4	4	4	4	4	3	4	4	4	4	4	4	3	4
101	3	3	3	3	3	3	3	3	3	3	3	3	3	3	3
102	1	1	1	1	1	1	1	1	1	1	2	1	1	1	1
103	4	5	5	4	5	4	5	4	4	4	4	4	5	4	4
104	1	1	1	1	1	1	1	1	1	1	2	2	2	2	1
105	4	4	4	4	4	4	4	4	4	4	4	4	4	4	4
106	4	4	5	4	5	4	4	4	4	4	4	4	4	4	4
107	1	2	1	1	1	5	4	3	4	4	3	3	4	3	4
108	4	4	5	4	5	4	4	4	5	5	5	4	5	5	5
109	4	5	4	5	3	5	4	4	5	4	4	4	3	5	3
110	2	2	2	2	2	2	2	2	2	2	3	3	3	3	3
111	1	1	1	1	1	1	1	1	1	1	1	1	1	1	1
112	1	1	1	1	1	2	1	1	2	2	2	2	2	2	1
113	4	4	4	4	4	4	4	4	4	4	4	4	4	4	4
114	4	4	4	3	4	4	5	4	4	5	2	2	2	2	2
115	5	5	5	5	5	5	5	5	5	5	2	2	1	2	1
116	5	4	5	5	5	4	4	5	5	5	5	5	5	5	5
117	5	5	5	5	5	5	5	5	5	5	5	5	5	5	5
118	5	5	5	5	5	4	4	5	5	5	4	4	5	4	4
119	4	4	4	4	4	4	4	4	4	4	4	4	4	4	4
120	1	1	1	1	1	1	1	1	1	1	1	1	1	1	1
121	3	3	3	3	3	3	3	3	3	3	3	3	3	3	3
122	3	3	3	3	3	3	4	4	4	3	2	2	3	3	3
123	3	3	5	3	5	5	5	5	5	5	5	5	5	5	5
124	5	5	5	5	5	5	5	5	5	5	5	5	5	5	5
125	3	4	4	2	5	3	4	2	2	4	2	3	4	4	4
126	3	3	3	3	3	3	2	3	3	2	3	3	3	3	3
127	3	3	5	3	5	3	5	3	3	3	3	3	5	3	3
128	3	3	4	3	3	3	3	3	3	3	3	3	3	3	3
129	5	5	5	5	5	5	5	5	5	5	5	5	5	5	5
130	2	2	1	2	1	3	2	2	2	2	2	2	1	2	2
131	2	2	2	2	2	2	2	2	2	2	3	3	3	3	3
132	3	3	3	3	3	3	3	3	3	3	3	3	3	3	3
133	2	1	1	2	1	1	2	1	1	2	1	1	2	1	1
134	4	4	4	4	4	4	4	4	4	4	4	4	4	4	4
135	4	5	5	4	5	4	4	4	4	4	4	4	4	4	4
136	5	5	5	5	5	5	5	5	5	5	5	5	5	5	5
137	5	5	5	5	5	5	5	5	5	5	5	5	5	5	5
138	5	5	5	5	5	5	5	5	5	5	5	5	5	5	5
139	1	1	1	1	1	2	2	2	2	2	1	1	2	1	2
140	5	5	5	5	5	5	5	5	5	5	5	5	5	5	5
141	3	3	3	3	3	3	3	3	3	3	3	3	3	3	3
142	1	1	1	1	1	1	1	1	1	1	1	1	1	2	1
143	4	4	4	4	4	4	4	4	4	4	3	4	4	4	4
144	5	5	5	5	5	1	1	1	1	1	4	4	4	4	4
145	4	3	4	4	5	4	5	4	4	3	3	2	4	3	4
146	4	4	5	4	5	4	5	4	4	4	3	4	5	3	3
147	1	1	1	1	1	1	1	1	1	1	1	1	1	1	1
148	4	4	4	4	4	2	4	4	4	4	3	3	3	4	4
149	5	5	5	5	5	5	5	5	5	5	4	4	4	4	4
150	2	2	2	2	2	2	2	2	2	2	2	2	2	2	2
151	4	4	5	5	5	4	4	4	4	4	3	3	5	4	5
152	5	4	4	3	5	4	4	4	4	3	3	3	4	4	4
153	5	4	4	4	4	4	4	4	4	4	3	4	4	4	5
154	4	4	4	4	4	4	4	4	4	4	4	4	4	4	4
155	4	4	4	3	4	4	4	4	4	4	3	3	4	4	4
156	3	3	3	3	3	3	3	3	3	3	3	3	3	3	3
157	4	3	4	3	4	2	4	4	4	4	3	2	4	3	4
158	5	5	5	5	5	5	5	5	3	3	3	3	5	5	5
159	2	3	3	2	2	3	2	3	2	3	3	3	3	3	3
160	5	5	5	5	5	5	5	5	5	5	4	4	5	3	4
161	1	1	1	2	1	2	2	2	2	2	2	1	1	2	1
162	3	3	3	3	3	3	3	3	3	3	2	2	1	1	2
163	4	4	4	4	4	4	4	4	4	4	4	4	4	4	4
164	2	2	1	2	1	3	2	3	2	2	3	3	2	3	2
165	5	5	5	5	5	5	5	5	5	5	5	5	5	5	5
166	4	4	5	4	5	3	5	3	4	3	3	3	4	4	3
167	5	5	5	5	5	5	4	4	4	4	3	4	5	5	5
168	5	5	5	5	5	3	5	4	5	5	3	3	5	4	4
169	4	4	4	3	4	4	4	3	4	4	3	3	3	3	3
170	4	4	4	4	4	4	4	3	3	3	3	3	3	3	3
171	2	1	2	1	1	2	2	2	2	1	2	1	1	2	1
172	5	5	5	5	5	5	5	5	5	4	3	5	5	4	5
173	4	4	4	4	4	4	4	4	4	4	4	4	4	4	4
174	3	3	1	2	1	2	1	1	1	1	3	3	3	2	2
175	4	5	4	4	4	4	3	4	4	4	3	4	4	3	4
176	5	5	5	5	5	5	5	5	5	5	5	5	5	5	5
177	1	1	1	1	1	5	5	5	5	5	1	1	1	1	1
178	3	3	3	3	3	3	3	3	3	3	3	3	3	3	3
179	4	3	3	4	4	3	4	4	4	3	3	3	4	3	3
180	3	3	5	3	5	4	4	3	3	3	3	3	5	4	3
181	4	4	5	4	5	4	4	4	4	4	3	4	4	4	4
182	4	4	5	4	4	5	4	5	5	5	4	4	5	4	5
183	4	3	3	3	4	3	4	4	4	3	3	3	3	3	3
184	4	4	4	4	4	4	4	4	4	4	4	4	4	4	4
185	4	3	4	3	5	4	3	3	3	3	3	3	3	3	3
186	3	4	4	4	4	4	4	3	4	4	3	3	4	3	3
187	4	4	4	3	4	4	4	4	4	4	4	4	4	4	4
188	5	5	5	5	5	5	4	5	5	5	5	5	5	5	5
189	5	5	5	5	5	5	5	5	5	5	5	5	5	5	5
190	3	3	3	3	3	3	3	3	3	3	3	3	3	3	3
191	5	5	5	5	5	5	5	5	5	5	3	3	5	4	4
192	1	1	1	1	1	1	1	1	1	1	2	2	2	2	2
193	4	4	5	5	5	5	5	5	5	5	5	5	5	5	5
194	2	2	2	2	2	2	2	2	2	2	2	2	2	2	2
195	4	4	3	3	2	3	2	3	2	2	3	3	3	3	3
196	5	5	5	5	5	5	5	5	5	5	5	5	5	5	5
197	3	4	3	3	4	3	3	3	4	4	2	2	3	3	2
198	1	1	1	1	1	2	1	1	1	1	2	2	2	2	2
199	4	3	4	3	4	3	4	3	3	4	4	4	4	4	4
200	1	1	1	1	1	1	1	1	1	1	1	1	1	1	1
201	3	3	2	3	2	3	3	3	3	3	3	3	3	3	3
202	5	4	5	3	4	3	4	3	4	3	2	3	4	2	3
203	4	4	4	4	4	4	4	4	4	4	4	4	4	4	4
204	2	2	2	2	2	2	2	2	2	2	2	2	2	2	2
205	3	2	2	2	3	3	3	3	3	3	3	3	3	3	3
206	3	2	2	2	2	2	2	3	2	3	3	2	2	2	3
207	4	4	4	4	4	4	4	4	4	4	4	4	4	4	4
208	5	5	5	5	5	5	5	5	5	5	5	5	5	5	5
209	5	5	5	5	5	5	5	5	5	5	5	5	5	5	5
210	1	1	1	1	1	2	2	2	1	2	2	2	2	2	2
211	5	5	5	5	5	5	5	5	5	5	4	5	5	4	4
212	4	4	4	2	5	4	4	5	4	4	3	3	4	5	2
213	4	4	4	4	4	4	4	3	4	4	4	3	3	3	3
214	4	4	4	4	4	3	4	4	4	4	4	4	4	4	4
215	5	4	4	4	4	5	5	5	3	4	5	5	5	5	3
216	5	4	5	3	4	5	4	4	5	5	5	4	3	5	5
217	5	5	4	4	5	4	3	5	4	5	4	5	4	5	4
218	5	5	5	4	4	2	1	2	2	1	4	5	5	3	4
219	4	4	4	5	4	4	4	4	5	5	4	5	5	5	5
220	4	4	5	5	4	1	3	1	1	3	5	5	5	4	5
221	4	5	4	5	4	3	5	3	4	4	3	5	3	4	5
222	5	5	5	4	4	5	4	5	4	5	5	4	4	5	4
223	1	1	1	3	2	4	4	4	3	5	3	3	4	4	5
224	5	5	5	5	4	4	4	4	4	5	2	1	3	2	2
225	5	4	5	5	5	5	5	5	4	4	4	3	5	4	3
226	5	5	4	4	5	1	2	1	1	1	4	4	4	5	4
227	4	5	5	3	4	5	4	5	4	5	1	1	1	1	2
228	2	2	2	2	2	5	4	4	4	4	5	5	4	4	5
229	3	5	3	4	5	4	4	5	5	4	4	4	5	4	5
230	2	1	2	2	2	4	5	4	4	5	4	3	5	4	5
231	4	4	5	5	4	5	3	4	5	4	4	3	5	4	3
232	5	4	3	4	4	4	5	4	4	5	3	4	4	5	3
233	4	4	5	4	5	4	5	5	4	5	4	4	4	4	5
234	3	5	3	4	5	4	4	5	4	4	4	4	4	5	5
235	3	4	4	5	5	5	4	4	4	5	4	4	5	5	4
236	4	5	4	4	5	5	4	4	5	3	5	5	4	4	3
237	5	5	5	5	4	4	4	4	4	5	4	5	4	4	5
238	5	4	5	5	4	2	1	2	2	2	2	2	2	2	1
239	5	5	4	5	4	5	4	5	5	4	5	4	5	4	4
240	5	3	4	5	4	5	4	5	5	5	4	5	5	5	5
241	4	4	4	4	5	3	4	4	5	5	5	4	5	5	5
242	5	4	4	5	5	4	4	5	5	5	1	1	2	2	1
243	5	4	4	4	5	5	5	5	4	5	5	5	3	4	4
244	5	4	3	4	4	5	4	5	5	4	5	4	5	5	4
245	4	5	4	4	5	4	4	5	5	4	5	5	4	5	5
246	5	5	4	5	4	5	5	5	4	4	4	5	4	4	5
247	4	5	4	4	3	4	4	5	5	4	4	3	5	4	3
248	5	5	4	4	4	3	4	4	4	3	5	5	3	4	4
249	5	4	5	4	5	5	4	4	4	4	5	5	5	5	3
250	4	4	4	4	5	4	3	4	3	5	5	4	5	4	4
251	5	5	4	4	5	5	5	4	5	5	5	4	3	4	4
252	5	4	4	5	5	1	1	1	1	2	4	5	5	4	4
253	3	4	5	4	5	4	4	4	5	5	5	4	5	4	3
254	5	4	5	5	5	4	4	4	5	4	1	1	3	1	2
255	2	1	3	2	2	3	4	4	4	3	4	4	4	5	5
256	4	4	5	5	5	5	5	5	4	4	5	5	4	5	4
257	4	4	4	5	5	3	4	4	5	4	5	4	4	4	4
258	2	1	2	2	1	4	5	4	4	3	5	4	5	4	4
259	2	2	2	2	2	4	5	5	5	4	3	5	3	4	4
260	5	4	4	4	5	5	4	4	4	4	4	4	5	5	5
261	4	4	5	4	4	5	4	4	4	4	2	2	3	2	3
262	5	5	3	3	5	3	4	5	4	3	4	5	5	5	3
263	4	4	4	5	5	4	5	4	4	5	5	5	4	4	4
264	4	3	5	4	5	5	4	4	3	4	1	1	1	3	2
265	5	5	5	4	5	5	4	5	5	5	2	1	3	2	2
266	3	4	5	4	3	2	2	2	1	2	3	4	4	5	5
267	1	1	3	2	1	5	4	5	4	5	4	4	5	5	4
268	4	4	5	5	5	3	4	4	5	5	1	2	1	1	1
269	5	4	5	5	4	5	5	5	4	4	5	4	5	4	5
270	3	3	5	3	4	2	2	2	2	2	5	5	4	5	5
271	4	5	5	5	4	4	4	4	4	5	4	5	5	3	4
272	4	4	5	5	4	4	5	5	5	3	5	5	4	4	4
273	4	5	5	5	5	4	4	4	3	5	4	4	3	4	4
274	5	4	3	4	4	4	4	3	4	4	5	4	5	4	5
275	5	4	3	3	4	4	5	5	4	4	4	4	4	5	5
276	4	4	5	4	5	5	5	4	5	5	4	3	4	3	5
277	1	1	1	2	3	5	4	4	5	5	5	5	5	4	4
278	1	2	1	1	1	5	4	4	5	3	4	4	4	4	5
279	5	4	4	4	4	5	5	3	5	4	4	5	5	5	4
280	4	4	4	5	5	4	4	5	5	5	5	5	5	5	5
281	3	5	5	5	3	5	4	4	5	3	5	5	3	4	4
282	1	1	3	2	1	1	1	3	1	2	5	4	5	3	4
283	1	2	2	2	1	3	4	5	4	5	4	4	3	5	4
284	5	5	4	4	5	5	5	5	4	4	4	4	5	5	4
285	5	5	4	4	4	5	5	4	5	4	5	5	4	5	4
286	5	4	3	5	5	2	1	2	2	1	4	5	4	5	4
287	4	4	5	4	5	4	4	5	5	5	4	3	4	3	5
288	5	4	4	4	4	5	4	5	3	4	3	5	3	4	4
289	4	5	5	3	4	3	5	3	4	5	4	5	5	3	4
290	2	1	3	2	2	5	5	4	4	4	2	2	2	2	2
291	5	5	5	5	4	5	5	5	5	3	5	5	4	4	5
292	5	4	4	4	4	4	4	4	5	5	4	4	4	5	5
293	3	3	5	3	4	4	4	5	4	5	5	4	5	5	4
294	1	2	2	2	1	5	4	5	4	4	5	4	4	5	5
295	4	4	5	5	4	4	5	4	4	5	4	5	5	4	5
296	4	4	4	5	5	4	5	5	5	4	2	3	1	2	2
297	5	4	4	4	4	3	4	5	4	5	4	4	5	5	5
298	3	5	5	4	5	1	2	2	2	1	3	5	4	5	4
299	4	4	4	5	5	4	4	5	4	5	1	2	1	2	1
300	5	5	4	5	5	3	3	5	3	4	4	5	5	4	4
301	4	4	4	5	5	3	4	5	4	3	5	4	3	4	4
302	5	4	5	3	4	3	5	5	4	5	4	4	5	5	4
303	5	3	5	5	4	3	4	4	5	4	4	4	5	4	5
304	3	4	5	4	5	5	4	4	3	4	5	5	4	4	3
305	4	5	4	4	5	4	5	4	5	4	4	4	4	4	4
306	4	4	5	5	4	2	1	2	2	2	4	4	4	5	5
307	5	4	4	4	5	5	4	3	4	4	4	4	5	5	4
308	5	4	4	4	5	4	5	5	5	4	5	5	4	5	5
309	1	2	2	2	1	4	5	5	4	4	2	2	3	2	3
310	3	5	4	5	4	3	5	3	4	5	5	4	3	4	4
311	4	4	4	4	5	4	4	4	5	5	5	5	5	4	5
312	4	4	5	4	5	5	4	3	4	4	5	4	4	4	4
313	5	5	5	5	5	5	4	4	4	4	5	5	3	3	5
314	3	4	5	4	3	5	3	5	5	3	5	5	5	4	4
315	4	4	4	5	5	3	5	3	4	5	2	3	2	2	1
316	5	4	5	3	4	5	5	5	4	5	5	4	5	4	5
317	3	5	5	4	5	3	4	4	5	3	3	4	5	4	3
318	5	3	5	5	3	4	4	5	5	5	5	5	5	4	4
319	5	5	5	4	4	5	4	5	4	4	5	5	5	5	5
320	4	3	5	4	3	4	5	4	5	4	5	4	5	5	5
321	5	4	4	5	3	4	4	4	5	5	3	4	4	5	5
322	3	5	5	5	4	5	4	5	5	4	5	4	4	3	4
323	5	4	5	5	5	4	5	4	4	3	3	1	1	2	2

## Sheet: Professional knowledge and pra 
	Computer Cognition and Operation Ability					Software Design and Development Ability					System Usage and Innovation Ability
Reapondents	A1	A2	A3	A4	A5	B1	B2	B3	B4	B5	C1	C2	C3	C4	C5			LEGEND
1	4	4	4	5	4	4	3	3	3	4	4	4	5	4	4			5 Strongly Agree
2	5	5	5	5	5	5	5	5	5	5	5	5	5	5	5			4 Agree
3	4	4	3	3	3	3	4	3	3	4	4	3	4	4	4			3 Neither agree or disagree
4	3	3	3	3	2	3	3	2	3	4	3	3	3	3	3			2 Disagree
5	3	3	3	3	2	3	3	3	3	3	3	3	3	3	3			1 Strongly Disagree
6	4	4	2	4	2	4	4	4	4	4	4	4	4	4	4
7	3	3	2	3	2	3	3	3	3	3	3	3	3	3	2
8	4	5	4	4	3	5	4	4	4	5	5	5	5	5	5
9	3	3	3	3	2	3	3	3	3	3	3	3	3	3	3
10	3	3	3	3	3	3	3	3	3	3	3	3	3	3	3
11	5	5	5	5	5	5	5	5	5	5	5	5	5	5	5
12	3	3	2	2	3	3	4	4	3	4	4	3	4	4	3
13	4	4	4	4	4	4	4	4	4	4	4	4	4	4	4
14	2	3	2	2	2	3	3	3	2	3	3	3	3	3	3
15	4	4	4	4	4	4	4	4	4	4	4	4	4	4	4
16	5	5	5	5	5	5	5	4	5	4	5	5	5	5	5
17	4	4	4	4	4	4	4	4	4	4	4	4	4	4	4
18	3	3	2	3	1	3	3	4	3	3	4	4	3	3	3
19	3	3	3	3	1	3	3	3	1	3	5	5	2	3	2
20	2	3	3	3	2	3	4	2	3	4	3	3	4	3	3
21	4	4	3	4	3	4	4	4	4	4	4	3	3	4	4
22	2	2	2	4	1	3	3	2	3	4	3	3	3	3	2
23	2	3	3	3	4	3	4	4	4	4	4	4	4	4	4
24	4	4	4	3	3	3	4	3	3	4	3	3	4	3	3
25	3	3	3	3	3	3	3	3	3	3	3	3	3	3	3
26	3	3	3	3	2	3	4	4	4	4	4	4	4	3	4
27	3	3	3	3	3	3	3	3	3	3	3	3	3	3	3
28	3	3	3	3	3	3	3	3	3	3	3	3	3	3	3
29	5	5	5	5	5	5	5	5	5	5	5	5	5	5	5
30	3	3	3	3	3	4	4	4	4	4	5	5	5	5	5
31	3	3	4	4	4	4	4	3	3	3	3	3	4	4	3
32	3	3	3	3	3	3	3	3	3	3	3	3	3	3	3
33	3	3	3	3	3	3	3	3	3	3	3	3	3	3	3
34	5	2	2	2	2	2	2	2	2	2	5	2	2	5	5
35	5	5	5	5	5	5	5	5	5	5	5	5	5	5	5
36	3	3	3	3	3	3	3	3	3	3	3	3	3	3	3
37	2	2	3	3	1	2	2	3	3	3	3	3	3	3	3
38	4	4	4	4	2	3	4	3	3	4	4	4	4	3	3
39	4	5	5	5	5	5	5	3	4	5	5	5	5	5	5
40	4	4	4	4	4	4	4	4	4	4	4	4	4	4	4
41	5	5	5	5	5	5	5	5	5	5	5	5	5	5	5
42	3	3	4	3	4	3	3	3	3	3	3	3	5	3	3
43	1	1	1	1	2	1	1	1	1	1	1	1	1	1	1
44	3	3	3	3	3	3	3	3	3	3	3	3	3	3	3
45	4	4	4	4	4	4	4	4	4	4	4	4	4	4	4
46	4	3	4	4	3	4	3	2	2	4	4	4	3	4	2
47	3	2	2	2	2	2	1	1	3	1	2	2	2	2	2
48	2	2	2	2	2	2	3	3	2	3	3	3	3	3	3
49	3	4	3	4	4	4	3	4	4	3	5	4	5	4	3
50	3	4	3	3	5	5	5	3	3	5	4	4	5	5	4
51	3	4	4	4	3	3	4	3	3	4	3	3	3	3	3
52	3	3	3	3	3	3	3	2	3	3	3	3	3	3	3
53	3	3	2	3	4	2	2	2	2	2	1	1	2	3	1
54	3	3	3	3	3	3	3	3	3	3	3	3	3	3	3
55	1	1	1	1	1	1	1	1	1	1	1	1	1	1	1
56	5	4	5	5	4	5	5	4	5	4	5	4	4	4	4
57	3	4	3	4	2	4	4	4	4	4	4	4	4	4	3
58	2	2	2	2	2	3	3	2	3	3	3	3	4	3	2
59	4	4	3	4	2	4	4	3	2	5	4	4	4	3	2
60	1	1	1	1	1	1	1	1	1	1	1	1	1	1	1
61	3	3	3	3	3	3	3	3	3	3	3	2	2	3	2
62	3	3	4	3	4	3	3	3	3	3	3	3	3	3	3
63	1	1	1	1	3	2	2	2	2	2	2	2	2	2	2
64	3	2	2	2	3	3	2	3	2	2	2	2	2	1	2
65	3	3	3	3	3	3	3	3	3	3	3	3	3	3	3
66	5	5	5	5	5	5	5	5	5	5	5	5	5	5	5
67	2	3	2	3	1	3	3	3	3	4	4	4	4	4	3
68	2	2	2	2	3	3	3	3	3	3	3	3	5	3	3
69	3	4	4	3	3	4	4	4	3	4	4	4	4	4	4
70	3	3	2	3	2	3	4	4	4	4	4	4	4	4	4
71	4	5	4	4	3	4	4	3	3	4	5	4	5	4	3
72	4	4	4	4	3	4	5	5	5	3	3	4	4	4	4
73	5	5	5	5	5	5	5	5	5	5	5	5	5	5	5
74	2	2	2	2	1	2	2	2	2	2	2	2	2	2	2
75	5	5	4	4	4	5	5	4	4	5	5	5	5	5	5
76	3	3	4	4	3	4	4	3	4	4	4	4	3	4	4
77	3	3	3	3	4	3	3	3	3	2	3	3	3	3	3
78	4	4	4	4	4	4	4	4	4	4	4	4	4	4	4
79	4	4	4	4	5	4	4	4	3	4	4	4	4	3	4
80	3	4	4	4	2	4	4	3	3	4	4	4	3	3	3
81	4	4	4	4	4	4	4	4	4	4	4	4	4	4	4
82	4	4	4	4	4	4	4	4	4	4	4	4	4	4	4
83	3	4	3	4	3	4	4	4	4	3	4	4	4	4	4
84	2	2	2	2	2	2	2	2	2	2	4	2	3	3	2
85	1	3	3	2	1	2	2	2	2	2	2	2	2	2	2
86	3	3	3	3	3	3	3	3	3	3	3	3	3	3	3
87	3	3	3	4	4	3	3	3	3	3	3	3	3	3	3
88	1	1	1	1	1	1	1	1	1	1	1	1	1	1	1
89	3	3	3	3	3	3	3	3	3	3	3	3	3	3	3
90	4	4	3	3	3	4	4	5	4	4	4	4	4	5	5
91	3	3	4	3	1	4	4	4	4	4	4	4	4	4	4
92	2	3	3	3	3	2	3	2	2	2	2	2	3	4	4
93	5	5	5	5	5	5	5	5	5	5	5	5	5	5	5
94	3	3	3	3	5	3	3	3	3	3	3	3	3	3	3
95	4	4	4	4	4	4	4	4	4	4	4	4	4	4	3
96	3	3	3	3	1	3	2	2	3	3	3	2	1	2	2
97	3	3	3	3	3	3	3	3	3	3	3	3	3	3	3
98	1	1	1	1	1	1	1	1	1	1	1	1	1	1	1
99	4	4	4	4	4	4	4	4	4	4	4	4	4	4	3
100	4	4	4	3	4	3	4	3	3	4	4	4	4	4	4
101	3	3	3	3	3	3	3	3	3	3	3	3	3	3	3
102	1	1	2	1	2	1	1	1	1	1	1	1	1	1	1
103	5	5	5	5	5	5	5	5	5	5	5	5	5	5	5
104	2	2	2	2	3	1	1	1	2	1	1	1	1	1	1
105	3	4	3	4	3	4	4	4	2	4	4	4	4	4	4
106	4	4	3	4	3	4	4	5	5	5	4	4	4	4	4
107	3	3	4	4	3	5	5	5	5	5	5	5	5	5	5
108	4	5	5	4	5	4	4	4	4	4	4	4	5	4	3
109	3	4	3	4	3	4	4	3	4	3	4	3	4	4	5
110	2	2	2	2	1	2	2	2	2	2	2	2	2	2	2
111	1	1	1	1	1	1	1	1	1	1	1	1	1	1	1
112	2	2	2	2	3	2	2	2	2	2	2	2	2	2	2
113	4	4	3	4	2	4	4	3	3	5	4	4	3	4	3
114	3	3	3	3	3	3	3	3	3	3	3	3	5	4	3
115	3	3	1	2	1	1	3	1	1	1	1	1	1	1	1
116	4	4	4	4	3	4	4	3	4	4	5	5	5	4	5
117	5	5	5	5	5	4	5	3	4	4	5	5	5	5	5
118	3	4	4	4	3	3	4	4	4	4	4	4	5	4	3
119	4	4	4	4	4	4	4	4	4	4	4	4	4	4	4
120	1	1	1	1	3	1	1	1	1	1	1	1	1	1	1
121	3	3	3	3	3	3	3	3	3	3	3	3	3	3	3
122	3	3	4	3	4	3	3	3	3	3	2	2	2	3	3
123	5	5	5	5	5	5	3	3	3	5	5	5	4	3	5
124	5	5	5	5	5	5	5	4	5	5	5	5	5	4	4
125	2	4	2	3	2	3	3	3	3	3	3	3	2	3	2
126	3	3	4	4	4	4	4	4	4	4	3	3	3	4	4
127	3	3	3	3	5	3	3	3	3	5	3	3	5	3	3
128	3	3	3	3	4	3	3	3	4	3	3	3	3	3	3
129	5	5	5	5	5	5	5	5	5	5	5	5	5	5	5
130	2	2	2	2	3	2	2	2	2	2	2	2	2	2	2
131	3	3	3	3	3	3	3	3	3	3	3	3	3	3	3
132	3	3	3	3	1	3	3	3	3	3	3	3	3	3	3
133	1	1	1	1	2	1	2	1	1	1	1	2	2	1	1
134	4	4	4	4	4	4	4	4	4	4	4	4	4	4	4
135	4	4	4	4	3	4	4	4	4	4	4	4	4	4	4
136	5	5	5	5	5	5	5	5	5	5	5	5	5	5	5
137	5	5	5	5	5	5	5	5	5	5	5	5	5	5	5
138	5	5	5	5	5	5	5	5	5	5	5	5	5	5	5
139	1	2	1	2	1	1	2	1	1	2	1	2	1	2	1
140	5	5	5	5	5	5	5	5	5	5	5	5	5	5	5
141	3	3	3	3	3	3	3	3	3	3	3	3	3	3	3
142	2	2	2	2	3	2	2	2	3	2	2	2	2	2	2
143	4	4	4	4	4	4	4	4	4	4	4	4	4	4	4
144	2	2	2	2	2	3	3	3	3	3	3	3	3	3	3
145	3	3	2	3	2	4	3	2	2	4	4	3	4	4	4
146	3	4	4	4	2	4	4	4	2	3	4	4	4	4	4
147	3	3	3	3	3	3	3	3	3	1	2	2	2	2	2
148	3	3	3	3	3	3	3	3	3	3	3	3	3	3	3
149	4	4	4	4	4	4	5	4	5	4	5	4	5	4	4
150	2	2	2	2	3	2	2	2	2	2	2	2	2	2	2
151	3	3	3	5	3	4	4	3	4	4	4	4	4	4	3
152	3	4	4	4	3	4	5	4	5	4	4	4	4	4	4
153	4	4	4	4	3	4	4	4	4	4	4	4	4	4	4
154	4	4	4	4	4	4	4	4	4	4	4	4	4	4	4
155	3	3	3	3	2	3	4	4	3	3	4	4	5	5	3
156	3	3	3	3	3	3	3	3	3	3	3	3	3	3	3
157	3	3	3	2	3	3	4	3	3	4	2	2	4	4	2
158	3	3	3	3	3	3	3	3	3	3	3	3	5	3	3
159	3	2	2	2	4	3	3	4	4	3	3	2	3	3	3
160	4	4	4	5	3	4	4	4	4	5	4	4	4	4	4
161	2	2	2	2	3	1	1	2	3	2	1	1	1	1	3
162	3	3	3	3	3	2	2	3	3	2	3	3	3	3	3
163	4	4	4	4	4	4	4	4	4	4	4	4	4	4	4
164	3	2	3	3	2	4	2	4	4	3	2	3	2	2	2
165	5	5	3	5	3	4	4	2	3	5	5	5	5	5	4
166	4	3	3	4	3	4	4	3	4	4	4	4	4	4	3
167	4	4	3	4	2	4	4	4	4	4	5	5	5	5	4
168	2	4	4	3	5	4	4	5	4	5	4	4	5	4	4
169	3	4	3	3	4	3	4	4	3	3	4	3	4	4	3
170	3	3	3	4	3	4	4	1	1	3	4	4	3	3	3
171	1	2	1	2	1	1	2	1	2	1	2	1	2	2	2
172	4	4	3	5	3	5	5	4	4	5	4	4	5	5	4
173	4	4	4	4	4	4	5	4	4	4	4	4	5	4	4
174	3	2	2	2	2	2	2	2	2	2	2	2	2	2	2
175	2	4	3	3	3	4	4	3	4	4	4	4	4	4	3
176	5	5	5	5	5	5	5	5	5	-2	5	5	5	5	5
177	5	5	5	5	5	5	5	5	5	5	5	5	5	5	5
178	3	3	3	3	3	3	3	3	3	3	3	3	3	3	3
179	3	3	3	3	4	3	3	3	3	3	4	4	4	4	3
180	3	3	3	3	1	2	2	3	3	4	3	4	2	3	2
181	4	4	4	4	4	4	4	4	4	4	4	4	4	4	4
182	4	4	3	5	4	4	4	4	4	4	5	4	4	4	4
183	3	3	3	3	2	2	3	3	3	3	3	3	4	3	2
184	4	4	4	4	4	4	4	4	4	4	4	4	4	4	4
185	3	3	3	3	3	3	3	3	3	3	4	3	4	3	3
186	3	4	3	4	2	3	4	2	2	5	4	3	3	4	3
187	4	4	4	4	4	4	4	4	4	4	4	4	4	4	4
188	5	5	5	5	4	5	5	5	5	5	5	5	5	5	5
189	5	5	5	5	5	5	5	5	5	5	5	5	5	5	5
190	3	3	3	3	3	3	3	3	3	3	3	3	3	3	3
191	4	5	5	5	5	4	5	5	5	5	5	5	5	5	5
192	1	1	1	1	2	1	1	1	1	1	1	1	1	1	1
193	5	5	5	5	5	5	2	2	2	3	5	5	5	5	5
194	2	2	2	2	2	2	2	2	2	2	2	2	2	2	2
195	3	3	4	3	4	3	3	4	4	3	3	3	3	3	3
196	5	5	5	5	5	5	3	3	3	3	5	5	5	5	5
197	3	3	3	3	2	2	3	1	2	4	3	2	3	3	2
198	2	1	1	2	2	1	2	2	-2	1	1	1	1	1	1
199	4	4	4	3	5	3	3	2	3	3	3	3	3	3	3
200	1	1	1	1	1	1	1	1	1	1	1	1	1	1	1
201	3	3	3	3	3	3	3	3	3	3	3	3	3	3	3
202	2	3	4	3	4	3	3	3	3	3	3	3	3	3	3
203	3	3	4	4	3	3	3	3	4	4	4	4	4	4	4
204	2	2	2	2	2	2	2	2	2	2	2	2	2	2	2
205	3	3	3	3	3	3	3	3	3	3	3	3	3	3	3
206	3	2	3	2	3	3	2	3	3	2	2	3	2	3	2
207	4	4	4	4	2	4	4	4	4	4	4	4	4	4	4
208	5	5	5	3	3	3	3	3	3	4	3	3	3	3	3
209	5	5	5	5	5	5	5	5	5	5	5	5	5	5	5
210	3	2	3	2	2	2	2	2	3	2	2	3	2	2	3
211	4	4	3	4	3	4	4	-2	3	4	4	4	4	4	4
212	2	4	3	3	4	2	3	3	3	4	4	4	4	5	3
213	4	2	2	3	1	4	4	3	4	3	4	4	4	4	4
214	4	4	4	4	4	4	4	4	4	4	4	4	4	4	4
215	5	5	3	5	4	5	4	4	5	5	1	2	2	2	1
216	4	5	5	5	5	4	3	4	3	5	4	5	4	4	5
217	5	4	5	3	4	1	2	1	1	1	5	5	4	4	5
218	2	1	3	2	1	4	5	5	4	4	5	4	5	4	5
219	2	3	1	2	2	5	5	5	4	4	1	1	2	2	1
220	3	4	4	5	5	2	2	2	2	2	1	1	3	1	2
221	5	5	4	5	5	5	5	4	5	5	3	5	4	5	4
222	2	2	2	2	2	5	4	5	4	3	5	5	5	4	4
223	5	4	5	5	5	4	4	5	5	4	1	2	2	3	2
224	5	4	5	5	4	5	5	4	5	5	3	4	5	4	5
225	4	4	4	4	5	5	4	4	4	4	5	3	5	5	5
226	5	5	4	5	4	4	5	5	4	5	1	2	2	2	1
227	3	4	4	4	3	5	4	4	4	4	5	4	5	4	4
228	1	2	1	1	1	4	4	5	5	5	4	4	4	3	5
229	2	2	2	1	2	5	5	4	4	5	2	2	2	2	1
230	1	1	2	2	1	4	4	5	4	5	5	5	4	4	4
231	2	1	1	1	1	3	4	4	5	5	3	4	4	4	3
232	4	5	4	4	5	4	4	4	4	5	4	5	4	4	3
233	4	5	4	4	5	5	5	4	4	4	5	5	5	5	3
234	5	4	5	3	4	4	4	5	5	4	3	5	3	4	5
235	4	4	4	4	5	5	5	4	5	4	2	3	1	2	2
236	5	5	4	4	4	2	1	3	2	2	4	3	5	4	5
237	4	4	5	4	5	5	5	4	5	5	4	4	5	5	4
238	4	4	4	4	5	4	4	3	5	4	3	4	4	5	4
239	3	5	4	5	4	5	5	5	4	4	5	3	5	5	5
240	5	4	4	4	5	5	4	5	4	4	4	4	5	5	4
241	4	4	4	5	5	4	5	5	4	4	4	5	4	4	5
242	5	4	4	4	4	4	4	4	5	5	5	4	4	5	5
243	4	4	5	5	4	3	5	5	5	3	2	2	1	1	1
244	5	5	4	5	5	4	5	5	4	4	5	4	5	5	4
245	4	5	5	5	4	1	2	3	2	1	4	5	5	5	3
246	3	5	5	4	5	5	4	5	3	4	4	4	5	5	4
247	5	5	5	4	4	2	1	3	2	2	4	4	4	5	5
248	4	4	5	4	5	5	5	4	5	5	4	5	5	3	4
249	1	2	1	1	1	5	5	4	5	5	4	4	4	5	5
250	4	5	4	4	5	2	1	2	2	1	4	5	4	4	5
251	4	4	4	5	5	5	4	5	5	4	4	4	5	5	4
252	5	3	5	5	4	3	5	3	4	5	5	5	4	4	4
253	5	4	4	5	5	5	5	4	5	4	4	5	4	4	4
254	5	4	5	5	5	3	5	5	5	3	5	5	4	4	5
255	3	4	4	5	5	2	1	1	1	1	5	3	5	5	3
256	4	5	4	4	4	3	5	5	5	4	1	1	1	3	2
257	4	4	4	5	5	4	5	5	5	4	4	5	5	4	4
258	4	4	5	5	4	5	4	3	4	4	2	1	1	2	2
259	5	4	5	3	4	2	3	2	2	1	2	3	2	2	1
260	5	3	5	5	4	5	5	4	5	4	4	4	4	4	5
261	4	4	4	5	5	5	4	5	5	4	3	3	5	3	4
262	5	5	4	4	5	5	4	3	4	4	4	4	4	3	5
263	2	2	2	2	1	5	4	5	5	5	5	5	4	4	4
264	4	4	5	4	5	5	5	5	4	4	5	4	5	5	4
265	3	4	4	4	3	2	1	2	2	1	3	4	5	4	5
266	2	2	1	1	1	4	5	5	5	4	1	2	3	2	1
267	4	4	5	4	5	2	1	1	2	2	4	5	4	4	5
268	4	4	5	4	5	4	5	4	5	4	4	5	5	4	4
269	4	4	5	5	5	4	4	5	4	4	4	4	4	4	4
270	5	3	5	5	4	5	4	3	4	4	5	5	5	3	4
271	5	5	5	4	4	4	4	5	4	4	5	4	3	4	4
272	5	4	4	4	5	3	4	5	4	3	5	4	5	4	5
273	3	5	4	5	4	1	1	3	1	2	5	5	4	5	5
274	5	5	4	5	5	2	1	3	2	2	5	4	5	4	5
275	5	4	4	5	3	5	4	5	5	4	4	5	5	5	4
276	5	5	5	3	4	4	3	4	3	5	5	5	5	4	4
277	4	5	4	4	4	5	4	3	5	5	3	4	3	4	5
278	1	2	3	2	1	4	5	4	4	3	4	5	5	4	4
279	4	4	4	5	5	4	5	5	4	5	3	1	1	2	2
280	5	5	5	5	4	5	5	4	5	5	4	4	5	5	4
281	1	2	3	2	1	4	4	4	5	4	4	5	4	4	5
282	2	1	2	2	1	4	5	5	3	4	1	1	3	2	1
283	1	1	3	2	1	4	4	4	5	5	5	4	4	4	5
284	5	4	5	4	4	4	4	5	5	4	1	2	2	2	1
285	3	5	3	4	5	3	4	4	5	5	5	4	4	5	3
286	5	4	5	5	4	4	4	5	5	4	3	5	4	5	4
287	2	2	2	2	1	2	2	2	2	2	5	4	5	4	5
288	5	4	4	4	4	4	5	5	3	4	3	5	5	4	5
289	4	5	5	4	4	5	5	5	4	4	3	4	4	5	5
290	4	4	5	4	4	5	3	5	5	5	1	2	3	2	1
291	4	5	5	5	3	4	4	5	4	4	4	5	5	5	5
292	5	4	3	3	4	4	5	4	4	3	4	5	4	4	4
293	5	5	5	5	3	5	4	5	5	4	5	5	5	4	4
294	4	5	5	5	5	4	5	5	4	5	4	5	5	4	4
295	2	1	3	2	1	4	5	4	4	5	5	5	3	3	5
296	2	2	2	2	1	4	4	4	5	5	4	5	5	3	4
297	5	4	4	4	4	4	4	4	4	5	4	4	4	3	5
298	4	5	4	4	5	5	5	5	4	4	4	5	5	4	4
299	3	5	4	5	4	4	5	4	5	4	5	4	4	4	5
300	5	4	4	5	5	2	1	1	1	1	5	4	4	4	4
301	5	5	4	4	5	1	2	1	1	1	5	4	4	4	5
302	5	4	4	4	5	1	1	1	3	2	5	4	5	3	4
303	4	4	5	5	4	5	4	5	3	4	3	4	4	4	4
304	4	5	5	4	4	2	2	2	2	2	5	5	5	4	4
305	4	5	5	3	4	5	4	4	4	4	5	4	4	4	5
306	2	2	2	1	2	4	4	5	5	4	4	5	4	5	4
307	4	5	5	3	4	4	4	5	5	4	5	4	4	5	5
308	5	5	5	4	5	5	4	4	4	5	5	5	4	5	5
309	5	5	5	4	4	5	4	5	4	4	1	1	3	2	1
310	5	4	3	3	4	5	5	4	4	4	3	4	5	4	3
311	4	4	5	4	4	4	5	5	4	4	4	5	4	4	5
312	4	3	4	3	5	1	2	2	3	2	1	1	2	2	1
313	5	4	4	4	4	3	4	4	5	4	3	4	4	5	4
314	5	4	5	5	5	5	4	4	5	5	2	2	2	2	2
315	5	5	4	4	5	4	4	3	4	5	4	4	5	5	5
316	4	5	4	5	4	5	4	3	5	4	4	5	4	5	4
317	5	4	5	5	5	4	4	5	4	5	5	5	5	5	4
318	4	4	5	4	5	2	3	1	2	2	2	2	2	2	1
319	5	5	3	5	4	4	4	4	3	5	4	4	5	5	4
320	4	5	5	3	4	5	5	5	4	4	4	4	4	5	5
321	3	5	4	5	4	4	5	5	4	5	2	1	1	2	2
322	5	5	5	3	4	4	5	4	4	4	4	4	5	4	5
323	5	3	5	5	3	2	1	1	1	1	3	4	5	4	5

## Sheet: General Ability
	Professional Ethics					Scientific Spirit					Humanistic Quality
Reapondents	A1	A2	A3	A4	A5	B1	B2	B3	B4	B5	C1	C2	C3	C4	C5		LEGEND
1	5	5	5	4	4	4	4	4	3	3	4	4	4	4	4		5 Strongly Agree
2	5	5	5	5	5	5	5	5	5	5	5	5	5	5	5		4 Agree
3	5	5	4	4	3	5	4	3	3	4	3	4	3	4	3		3 Neither agree or disagree
4	4	3	3	4	3	5	4	4	4	4	4	4	4	4	4		2 Disagree
5	3	3	3	3	3	1	1	1	1	1	3	3	3	1	1		1 Strongly Disagree
6	5	5	5	5	5	5	5	5	5	5	5	5	5	5	5
7	3	3	3	3	2	3	3	3	2	2	2	2	2	2	2
8	5	4	5	5	4	5	5	5	5	5	5	5	5	5	5
9	3	3	3	3	3	3	3	3	3	3	3	3	3	3	3
10	3	3	3	3	3	3	3	3	3	3	3	3	3	3	3
11	5	5	5	5	5	5	5	5	5	5	5	5	5	5	5
12	4	4	3	3	3	3	4	4	4	4	3	3	3	3	3
13	4	4	4	4	4	4	4	4	4	4	4	4	4	4	4
14	3	3	3	3	3	3	3	3	3	3	3	3	3	3	3
15	4	4	4	4	4	4	4	4	4	4	4	4	4	4	4
16	5	5	5	5	5	5	5	5	5	5	5	5	5	5	5
17	4	4	4	4	4	4	4	4	4	4	4	3	4	4	4
18	3	4	3	3	3	3	3	3	3	3	4	4	4	4	3
19	3	3	3	3	3	4	3	4	5	3	3	3	4	4	3
20	4	4	3	3	2	3	3	3	3	3	3	2	2	2	2
21	5	4	3	4	3	4	3	4	4	4	4	4	4	4	4
22	3	3	3	2	2	1	3	3	1	3	3	3	3	3	3
23	4	4	4	4	4	4	4	3	3	4	3	4	4	4	3
24	5	4	4	5	5	5	5	5	5	5	4	4	4	5	5
25	3	3	3	3	3	3	3	3	3	3	3	3	3	3	3
26	3	4	4	4	4	4	4	4	4	4	4	4	4	4	4
27	4	3	3	4	3	4	4	4	4	4	3	3	3	3	3
28	3	3	3	3	3	3	3	3	3	3	3	3	3	3	3
29	5	5	5	5	5	5	5	5	5	5	5	5	5	5	5
30	5	5	5	5	5	5	5	5	5	5	5	5	5	5	5
31	3	4	4	3	3	4	4	3	3	3	3	3	4	4	3
32	2	2	2	2	2	2	2	3	2	2	3	2	3	2	2
33	3	3	3	3	3	3	3	3	3	3	3	3	3	3	3
34	5	5	5	5	5	5	5	5	5	5	5	5	5	5	5
35	5	5	5	5	5	5	5	5	5	5	5	5	5	5	5
36	3	3	3	3	3	3	3	3	3	3	3	3	3	3	3
37	3	3	3	3	3	2	2	3	3	3	3	3	3	2	3
38	4	4	4	4	3	4	3	3	4	4	3	4	4	3	4
39	5	5	5	5	5	5	5	5	5	5	5	5	5	5	5
40	4	4	4	4	4	5	5	4	5	5	4	4	4	4	4
41	5	5	5	5	5	5	5	5	5	5	5	5	5	5	5
42	5	5	5	5	5	5	5	5	5	5	5	3	4	5	5
43	1	1	1	1	1	1	1	1	1	1	1	1	1	1	1
44	3	3	3	3	3	3	3	3	3	3	3	3	3	3	3
45	4	4	4	4	4	4	4	4	4	4	4	4	4	4	4
46	5	4	4	4	4	4	3	4	4	4	4	3	4	4	4
47	2	2	2	2	2	2	2	2	2	2	2	2	2	2	2
48	3	3	3	3	3	3	3	3	3	3	3	3	3	3	3
49	5	4	4	5	4	4	5	4	4	4	4	3	4	4	3
50	5	4	4	5	4	5	4	4	4	4	4	4	3	4	4
51	3	4	4	3	4	4	3	3	3	3	4	4	4	3	3
52	3	3	3	3	3	3	3	3	3	3	3	3	3	3	3
53	1	1	1	1	2	1	2	2	2	3	2	2	2	2	2
54	3	3	3	3	3	3	3	3	3	3	3	3	3	3	3
55	1	1	1	1	1	1	1	1	1	1	1	1	1	1	1
56	5	5	5	5	5	5	5	4	4	4	5	4	5	5	5
57	4	4	4	3	4	3	3	4	4	4	4	3	4	3	3
58	4	4	4	4	3	5	4	4	4	4	3	3	3	3	3
59	4	5	4	5	4	5	4	3	5	3	4	4	4	4	4
60	1	1	1	1	1	1	1	1	1	1	1	1	1	1	1
61	4	2	2	2	2	3	3	3	2	3	3	2	2	3	3
62	3	3	3	3	3	3	3	3	3	3	3	3	3	3	3
63	2	2	2	2	2	2	2	2	2	2	2	2	2	3	3
64	1	1	1	1	1	1	1	1	1	2	2	2	3	2	3
65	3	3	3	3	3	3	3	3	3	3	3	3	3	3	3
66	5	5	5	5	5	5	5	5	5	5	5	5	5	5	5
67	4	3	3	3	3	3	3	3	3	3	3	3	3	3	4
68	3	3	3	3	3	3	3	3	3	3	3	3	3	3	3
69	5	5	4	5	5	5	5	4	4	4	4	4	4	4	4
70	4	4	4	4	4	4	4	4	4	4	4	3	3	3	3
71	5	5	5	5	5	5	4	4	4	4	5	4	4	4	4
72	5	5	4	5	4	4	5	4	4	5	4	3	4	4	4
73	5	5	5	5	5	5	5	5	5	5	5	5	5	5	5
74	2	2	2	2	2	2	2	2	2	2	2	3	3	1	3
75	5	5	5	5	5	5	5	5	5	5	5	4	5	5	5
76	4	4	4	4	4	4	4	4	4	4	4	3	4	4	4
77	2	2	3	3	3	3	2	3	3	3	3	3	3	3	3
78	4	4	4	4	4	4	4	4	4	4	4	4	4	4	4
79	4	3	4	3	4	4	4	4	3	4	4	3	3	4	4
80	4	4	4	3	3	3	4	3	3	3	3	3	3	4	3
81	4	4	4	4	4	4	4	4	4	4	4	4	4	4	4
82	4	4	4	4	4	4	4	4	4	4	4	4	4	4	4
83	4	4	4	3	4	4	4	4	4	4	4	3	4	3	4
84	3	3	2	2	2	3	2	2	2	2	2	2	2	3	3
85	1	1	2	1	1	1	1	1	1	1	1	1	1	1	1
86	3	3	3	3	3	3	3	3	3	3	3	3	3	3	3
87	3	3	3	3	3	3	3	3	3	3	3	3	3	3	3
88	1	1	1	1	1	1	1	1	1	1	1	1	1	1	1
89	3	3	3	3	3	3	3	3	3	3	3	3	3	3	3
90	5	5	5	5	5	5	5	5	5	5	5	4	4	4	4
91	4	4	4	4	4	4	4	4	4	4	4	4	4	4	4
92	3	2	3	2	3	3	3	2	3	2	1	2	3	2	2
93	5	5	5	5	5	5	5	5	5	5	5	5	5	5	5
94	2	2	2	2	3	1	2	2	2	2	3	3	3	3	3
95	4	5	5	4	4	4	4	4	4	4	4	3	4	4	3
96	4	3	2	3	1	3	3	3	3	3	2	2	2	3	2
97	4	4	4	4	4	4	4	4	4	4	4	4	4	4	3
98	1	1	1	1	1	1	1	1	1	1	1	1	1	1	1
99	3	4	3	4	3	3	4	3	3	3	4	4	3	3	3
100	4	4	4	3	4	3	4	4	3	4	4	4	4	3	3
101	3	3	3	3	3	3	3	3	3	3	3	3	3	3	3
102	1	1	1	1	1	1	1	1	1	1	1	1	1	1	1
103	5	5	5	5	5	5	5	5	5	5	5	5	5	5	5
104	1	2	1	2	1	1	1	2	1	1	1	2	2	1	2
105	4	4	4	4	4	4	4	4	4	4	4	4	4	4	4
106	4	4	4	4	4	4	4	4	4	4	4	4	4	4	3
107	5	5	5	5	5	5	5	5	5	5	5	5	5	5	5
108	5	5	4	4	4	5	4	4	5	4	5	5	4	4	4
109	4	3	4	3	4	4	3	4	3	4	4	3	4	3	4
110	2	2	2	2	2	3	2	2	2	2	2	3	2	2	2
111	1	1	1	1	1	1	1	1	1	1	1	1	1	1	1
112	1	1	2	1	1	2	2	1	1	2	1	2	2	1	1
113	4	4	4	4	4	4	4	4	4	4	4	4	4	4	3
114	3	3	3	3	3	3	3	3	3	3	3	2	2	2	2
115	4	4	1	1	4	2	2	2	2	2	1	3	3	2	2
116	5	5	5	5	5	5	5	5	4	4	4	4	4	4	4
117	5	4	5	5	4	5	4	4	5	5	5	5	5	5	5
118	5	5	5	4	4	4	4	4	4	4	4	4	4	4	4
119	4	4	4	4	4	4	4	4	4	4	4	4	4	4	4
120	1	1	1	1	1	1	1	1	1	1	1	1	1	1	1
121	3	3	3	3	3	3	3	3	3	3	3	3	3	3	3
122	4	2	3	4	2	3	2	4	2	3	2	3	4	3	2
123	3	5	5	5	3	5	4	5	4	5	3	5	5	5	5
124	5	5	5	5	5	4	5	5	5	5	5	5	5	5	4
125	4	4	3	4	3	4	4	4	4	4	4	2	2	4	4
126	3	3	4	3	3	3	3	4	3	3	3	3	3	3	3
127	5	3	3	5	3	5	3	3	3	3	3	4	3	5	4
128	3	3	3	3	3	3	3	3	3	3	3	3	3	3	3
129	5	5	5	5	5	5	5	5	5	5	5	5	5	5	5
130	1	1	2	2	2	2	2	2	2	2	2	2	2	2	2
131	3	3	3	3	3	3	3	3	3	3	3	3	3	3	3
132	3	3	3	3	3	3	3	3	3	3	3	3	3	3	3
133	1	2	1	1	1	2	1	2	1	1	1	1	1	1	1
134	4	4	4	4	4	4	4	4	4	4	4	4	4	4	4
135	4	4	4	5	4	4	4	4	4	4	4	4	4	4	4
136	5	5	5	5	5	5	5	5	5	5	5	5	5	5	5
137	5	5	5	5	5	5	5	5	5	5	5	5	5	5	5
138	5	5	5	5	5	5	5	5	5	5	5	5	5	5	5
139	1	2	1	2	1	1	2	1	2	1	1	1	1	2	1
140	5	5	5	5	5	5	5	5	5	5	5	5	5	5	5
141	3	3	3	3	3	3	3	3	3	3	3	3	3	3	3
142	2	2	2	2	2	2	2	2	2	2	2	2	2	2	2
143	4	4	4	4	4	4	4	4	4	4	4	4	4	4	4
144	5	5	5	5	5	5	5	5	5	5	5	5	5	5	5
145	5	4	4	5	4	5	5	5	5	4	4	3	3	3	3
146	4	4	4	4	4	4	4	4	4	4	4	4	4	4	4
147	1	1	1	1	1	1	1	1	1	1	1	1	1	1	1
148	3	3	3	3	3	3	3	3	3	3	3	3	3	3	3
149	4	4	5	4	4	5	5	4	4	5	5	4	4	5	5
150	2	2	2	2	2	2	2	2	2	2	2	2	2	2	2
151	5	5	4	4	4	4	4	3	4	3	4	4	4	4	3
152	4	4	4	4	4	4	4	4	4	4	4	4	4	4	4
153	4	4	4	4	4	4	4	4	4	4	4	4	4	4	4
154	4	4	4	4	4	4	4	4	4	4	3	3	3	3	4
155	4	4	4	3	2	3	3	3	2	3	3	3	4	4	3
156	3	3	3	3	3	3	3	3	3	3	3	3	3	3	3
157	4	3	2	4	3	5	3	3	4	4	3	2	2	3	3
158	5	3	3	5	3	5	3	3	5	3	3	3	3	3	3
159	3	3	3	2	3	2	2	2	3	3	2	3	3	3	3
160	5	5	5	5	5	5	5	5	5	5	5	5	5	5	5
161	1	1	1	1	1	1	1	1	1	1	2	3	3	1	1
162	2	2	2	2	2	2	2	2	2	2	2	2	3	2	2
163	4	4	4	4	4	4	4	4	4	4	4	4	4	4	4
164	2	2	2	2	2	2	2	2	2	2	2	2	2	2	2
165	5	5	5	5	5	5	5	5	5	5	5	5	5	5	5
166	5	3	4	3	3	4	3	3	3	4	3	4	4	4	4
167	5	5	5	4	4	4	4	5	4	4	4	4	4	4	4
168	5	5	5	5	4	5	5	5	5	5	5	3	4	5	4
169	4	4	4	4	4	3	4	4	3	4	3	4	3	3	3
170	4	3	4	3	4	3	3	3	3	3	3	3	3	3	3
171	2	1	2	1	2	2	1	2	2	1	2	1	2	1	2
172	5	5	5	5	5	4	5	5	5	5	5	4	4	5	5
173	4	4	4	5	4	4	4	3	4	4	4	3	3	5	4
174	2	2	2	2	2	1	2	2	2	2	3	3	3	3	3
175	4	4	3	4	4	4	4	4	4	4	4	4	4	4	4
176	5	5	5	5	5	5	5	5	5	5	5	5	5	5	5
177	4	5	4	5	4	5	4	5	4	5	5	4	5	4	5
178	3	3	3	3	3	3	3	3	3	3	3	3	3	3	3
179	4	3	3	4	3	4	4	4	4	4	3	4	4	4	4
180	5	3	3	4	3	4	3	3	4	3	3	3	3	3	3
181	5	4	4	5	4	4	4	4	4	4	4	4	4	4	4
182	5	5	5	5	5	5	5	5	4	5	5	4	4	4	4
183	4	4	3	3	3	4	3	3	3	3	3	2	3	3	3
184	4	4	4	4	4	4	4	4	4	4	4	4	4	4	4
185	3	3	3	3	3	4	3	3	3	4	4	3	3	3	3
186	4	4	4	4	4	4	4	4	4	4	4	4	4	4	4
187	4	4	4	4	4	4	4	4	4	4	4	4	4	4	4
188	5	5	5	5	5	5	5	5	5	5	5	4	5	5	5
189	5	5	5	5	5	5	5	5	5	5	5	5	5	5	5
190	3	3	3	3	3	3	3	3	3	3	3	3	3	3	3
191	5	5	5	5	5	5	5	5	5	5	5	5	5	5	5
192	1	1	1	1	1	1	1	1	1	1	1	1	1	1	1
193	5	5	5	5	5	5	5	5	5	5	2	5	2	2	4
194	2	2	2	2	2	2	2	2	2	2	2	2	2	2	2
195	2	3	3	3	3	2	2	2	2	2	3	2	3	2	2
196	5	5	5	5	5	5	5	5	5	4	5	5	5	5	5
197	4	3	3	3	3	3	3	3	3	3	3	3	3	3	3
198	1	1	1	1	1	1	1	1	2	2	2	2	2	1	1
199	3	3	3	3	3	3	3	3	3	3	3	3	3	3	3
200	1	1	1	1	1	1	1	1	1	1	1	1	1	1	1
201	3	3	3	3	3	3	3	3	3	3	3	3	3	3	3
202	3	3	3	3	3	3	3	3	3	3	3	3	3	3	3
203	4	4	4	4	4	4	4	4	4	4	4	4	4	4	4
204	2	2	2	2	2	2	2	2	2	2	2	2	2	2	2
205	3	3	3	3	3	4	3	3	3	3	3	3	3	4	3
206	2	3	2	3	2	2	2	2	3	2	3	2	2	3	2
207	4	4	4	4	4	4	4	4	4	4	4	4	4	4	4
208	3	3	3	3	3	3	3	5	5	5	3	3	3	3	3
209	5	5	5	5	5	5	5	5	5	5	5	5	5	5	5
210	2	1	2	2	1	2	2	2	2	2	2	3	3	2	2
211	4	4	4	4	4	4	4	4	4	4	4	4	4	4	4
212	4	3	4	3	4	4	3	4	3	4	4	4	3	3	5
213	4	4	4	4	4	4	4	4	4	4	4	4	4	4	4
214	4	4	4	4	4	4	4	4	4	4	4	4	4	4	4
215	5	4	4	4	4	3	4	4	4	3	3	4	4	5	4
216	5	4	4	4	4	4	4	5	4	5	4	5	5	5	5
217	1	1	3	1	2	4	4	5	5	4	4	5	5	3	4
218	4	5	4	4	3	4	4	4	5	5	5	5	3	3	5
219	5	5	4	4	4	5	4	5	5	4	4	4	4	5	4
220	2	1	1	2	2	5	5	4	4	4	2	1	3	2	2
221	5	4	3	5	5	4	5	5	3	4	4	5	5	4	4
222	4	4	4	4	5	5	5	3	3	5	4	5	5	5	5
223	3	4	4	5	5	4	4	3	5	4	4	5	5	3	4
224	4	4	5	5	4	2	1	2	2	2	3	5	5	5	4
225	5	4	4	4	5	5	4	3	5	5	5	4	4	4	5
226	5	4	4	4	4	2	1	3	2	1	4	4	3	4	5
227	4	5	5	4	4	4	5	5	5	3	5	4	4	3	4
228	5	5	5	3	4	4	4	5	4	5	4	3	5	4	3
229	3	4	4	4	4	5	3	4	5	4	4	5	4	5	4
230	4	4	4	4	5	4	5	5	5	5	5	4	4	5	4
231	5	4	5	5	5	2	2	2	2	2	5	5	4	4	5
232	4	5	4	5	4	5	5	4	4	4	1	2	3	2	1
233	5	4	4	5	5	4	5	4	4	3	3	4	5	4	3
234	5	5	5	4	5	5	4	5	4	5	5	4	5	4	5
235	4	4	4	5	5	4	3	4	3	5	5	4	4	4	5
236	5	4	4	3	4	5	5	5	5	5	4	5	4	4	4
237	4	4	4	4	5	2	1	1	2	2	3	4	4	5	5
238	2	1	1	2	2	5	4	3	5	5	5	5	4	4	4
239	5	5	4	4	5	5	5	5	4	4	5	5	4	4	4
240	4	4	4	4	5	4	5	5	4	4	4	5	5	3	4
241	2	1	2	2	1	5	5	4	4	5	5	5	3	3	5
242	4	5	4	4	5	2	2	1	1	1	4	5	5	5	3
243	5	5	4	5	4	4	5	4	4	4	5	3	5	5	3
244	4	4	4	5	4	4	4	5	5	4	4	5	4	4	5
245	4	4	4	5	4	4	4	5	5	4	5	4	5	5	4
246	5	5	4	4	4	5	4	4	4	4	3	4	4	5	5
247	4	4	5	4	4	1	2	2	3	2	1	1	3	2	1
248	3	4	4	5	5	5	5	3	5	4	2	1	3	2	1
249	4	3	5	4	5	4	4	5	4	4	2	3	1	2	2
250	1	2	1	2	1	5	5	5	4	4	4	5	5	4	5
251	3	5	4	5	4	4	4	5	4	5	4	4	4	5	4
252	5	4	5	5	5	4	4	4	5	5	4	4	4	4	5
253	5	4	5	5	4	3	1	1	2	2	5	4	3	4	4
254	4	4	5	5	4	4	5	4	4	5	4	5	5	5	4
255	5	5	5	4	4	4	4	5	5	4	3	4	5	4	5
256	4	5	4	4	5	5	5	4	4	4	2	2	3	2	3
257	4	5	4	5	4	2	2	2	2	2	4	5	5	3	4
258	4	5	5	3	4	4	5	5	3	4	5	4	4	4	4
259	4	4	5	5	5	5	4	5	4	5	4	5	5	5	5
260	5	4	4	4	4	5	3	5	5	4	3	5	5	4	5
261	4	5	5	5	4	5	5	3	3	5	1	2	2	3	2
262	4	4	4	4	5	2	1	1	1	1	4	4	4	4	4
263	4	3	4	3	5	5	5	4	5	5	5	4	4	5	4
264	2	2	2	1	2	4	5	5	5	4	3	3	5	3	4
265	4	4	4	5	5	3	4	5	4	3	5	5	4	4	5
266	5	4	4	4	4	5	4	5	5	5	1	1	3	2	1
267	5	4	3	5	5	5	4	4	4	4	4	4	5	4	5
268	4	4	5	5	4	1	1	2	2	1	4	5	5	4	5
269	4	4	5	5	5	4	5	5	5	5	3	5	4	5	4
270	5	4	4	4	5	5	5	4	4	5	5	5	5	3	4
271	3	1	1	2	2	3	4	4	5	5	5	5	5	4	4
272	5	4	5	4	5	2	2	3	2	3	4	4	5	5	4
273	4	4	5	4	4	5	4	3	5	5	5	5	4	4	4
274	1	1	3	2	1	4	4	5	4	4	4	4	3	4	5
275	4	4	3	4	5	3	4	5	4	3	2	3	1	2	2
276	4	4	5	5	4	4	4	5	5	5	2	3	1	2	2
277	4	4	4	4	5	5	3	5	5	5	4	4	5	4	5
278	1	2	1	1	1	5	5	4	5	4	4	5	5	4	4
279	4	4	3	4	4	5	5	4	4	5	4	5	4	5	4
280	2	2	2	1	2	4	5	5	4	5	5	5	4	5	4
281	3	1	1	2	2	2	1	3	2	1	5	4	4	4	4
282	3	4	5	4	5	4	4	5	4	4	3	5	5	5	4
283	4	5	5	4	5	3	4	5	4	5	2	1	2	2	1
284	5	5	5	4	4	4	4	4	4	5	4	4	5	5	4
285	3	5	4	5	4	4	5	5	4	5	4	4	4	5	4
286	4	4	5	5	4	5	4	3	5	5	2	3	2	2	1
287	5	4	3	5	4	5	5	5	3	4	5	4	5	4	5
288	5	5	5	5	5	3	4	4	5	5	3	5	4	5	4
289	5	5	5	5	5	4	4	5	4	5	4	4	5	5	4
290	5	5	4	4	5	4	5	4	5	4	3	4	4	5	4
291	2	1	3	2	1	5	5	3	5	4	4	3	5	4	3
292	5	4	3	5	4	1	1	3	1	2	5	5	4	5	5
293	4	4	4	5	5	5	4	3	4	4	2	3	1	2	2
294	4	5	5	3	4	4	5	4	4	5	5	5	5	4	4
295	4	5	4	4	5	3	4	4	5	5	5	4	3	5	5
296	4	4	5	4	4	3	5	5	5	3	4	5	4	4	3
297	4	5	5	5	4	1	3	1	1	3	4	4	5	4	4
298	2	1	3	2	2	1	2	3	2	1	3	4	5	4	5
299	4	4	4	4	5	5	4	5	4	5	4	5	5	5	3
300	3	5	4	5	4	4	5	5	4	4	3	5	5	4	5
301	5	3	5	5	4	5	4	5	4	5	5	4	4	5	3
302	1	1	3	2	1	5	5	4	5	5	4	4	5	5	4
303	4	5	4	4	3	4	5	4	4	3	3	5	4	5	4
304	5	5	4	4	3	5	4	3	3	4	4	5	5	3	4
305	4	5	5	5	5	5	4	4	4	4	2	1	3	2	2
306	5	3	4	5	4	5	4	4	4	4	5	4	3	4	4
307	1	2	3	2	1	4	4	5	5	4	3	4	4	5	4
308	3	3	4	4	5	4	4	4	4	4	5	4	4	5	4
309	5	4	5	4	5	4	4	4	3	5	5	4	4	4	4
310	2	2	2	2	1	2	2	1	1	1	5	4	5	5	5
311	5	4	3	5	5	4	5	5	4	5	4	4	4	5	5
312	4	4	5	5	4	3	5	4	5	4	5	5	4	5	5
313	3	4	4	5	3	5	5	4	5	4	1	1	1	3	2
314	4	4	5	4	4	3	4	4	5	3	5	4	3	4	4
315	5	5	4	4	4	4	4	5	4	5	5	5	4	5	5
316	5	5	5	5	4	5	5	5	4	5	4	5	5	3	4
317	5	4	4	5	3	4	4	4	4	5	5	4	4	5	3
318	1	2	1	1	1	5	4	5	4	4	3	4	4	5	3
319	5	4	3	4	4	5	4	5	5	5	4	3	5	4	5
320	5	4	3	5	4	5	4	5	4	5	5	5	5	4	5
321	4	4	5	4	4	4	5	5	4	5	3	3	5	3	4
322	3	4	4	5	5	4	5	5	5	4	2	1	3	2	1
323	3	3	4	4	5	5	5	4	5	5	5	5	5	4	5
